# Supplementary material for: BMSC-Derived Exosomal CircHIPK3 Promotes Osteogenic Differentiation of MC3T3-E1 Cells via Mitophagy
Source: Int J Mol Sci. 2023 Feb 1;24(3):2785. doi: 10.3390/ijms24032785 (PMC9917928; doi:10.3390/ijms24032785)
Supplement: Supplementary file 1 [file ijms-24-02785-s001.zip]

Archive with 3 entries (3 files):
- Supplementary Figures S1-S3.pdf
- Table S1.xlsx
- Table S2.xlsx
