# Supplementary material for: BMSC-Derived Exosomal CircHIPK3 Promotes Osteogenic Differentiation of MC3T3-E1 Cells via Mitophagy
Source: Int J Mol Sci. 2023 Feb 1;24(3):2785. doi: 10.3390/ijms24032785 (PMC9917928; doi:10.3390/ijms24032785)
Supplement: Supplementary file 1 [file ijms-24-02785-s001.zip › Table S1.xlsx]

## Sheet: Sheet1
Table S1. Primers used for RCR
Gene ID	Forward primer (5'-3')	Reverse primer (5'-3')
Runx2	ATCGCCTCAGTGATTTAGGG	TGCCTGGGATCTGTAATCTG
OCN	CAGCGAGGTAGTGAAGAGAC	TGAAAGCCGATGTGGTCAG
GAPDH	ATGGCATCAAGAAGGTGGTG	CATACCAGGAAAATGAGCTTG
hsa_circ_0000284	GGGTCGGCCAGTCATGTATC	ATGCAATCTGTTTCGCCACG
has_circ_0141032	CCGGTGTCTGCTCCTGTCGC	CTTCAGTGAGACGGGCGCAT
hsa_circ_0077001	CAACCCCGACACAGTAGCAT	CAGTCAGCGTTAGCACTTGG
hsa_circ_0000514	AGCTTGGAACAGACTCACGG	ATCTCCTGCCCAGTCTGACC
hsa_circ_0024508	CTGAAGATTCGAGGCTCCCTG	CCGAACTTTGCCTTTGGACC
hsa_circ_0001380	GCAGCTTTGAAACAAGAAGAAGT	CAGGCCGTCGTCTTTTAGGA
has_circ_0141821	TCCAAGCTGGAGTTCTCCATT	GAAGCCTACCATGAACAGCT
hsa_circ_0001946	ACCCAGTCTTCCATCAACTGG	TGACACAGGTGCCATCGGAA
hsa_circ_0039053	CATTTCATTTCCCGCTCCCG	AGGAGCACTCCACTTCATGC
hsa_circ_0077003	GCCCTTCTGGCTTACACACT	GGAGCCCTTTCCCATTTCCTTA
hsa_circ_0077006	GAAAGCTGAGCGTGAACGTG	CCCGTTGCGAAAAAGCTGAG
hsa_circ_0000437	CACATTCAGCAGCAAGGAGC	TCCTGCATATTTTTCTGGCAATCT
hsa_circ_0077002	TAAGGAAGCTGACTGTGCTGT	CTCGGGTCTGCCCATTCTTG
hsa_circ_0141352	CCTCACCACCCACACCACCC	GCTGTGTGCATGCTGAGCTA
hsa_circ_0001445	CTCTCCAAGATGGGCGAAAGT	CCACAAGCCTCCCTTTTGTTTT
hsa_circ_0035855	GTGCAGGAACAGGGAAGTCA	CGAGTCCTCATATTCCCCTGC
hsa_circ_0037422	AAACAGCGCGAGATGGTCTA	AATGTGGCTGACCAGCATCT
hsa_circ_0025554	AGACGACGCTCATTACCACG	GCCCACTGGAAATTGTGCTG
hsa_circ_0030167	ACATGAAATCATGGTCAGTAGGACA	CTTTCGGTACCTTCGCCCTC
hsa_circ_0002643	TGCAGAGCCTGAACCTTGAT	TTTTCTGCCCAGCTTCTGGAT
hsa_circ_0051807	GGCTGGGCGAGTATCTCTTC	CTTCAGCTGGCTTTGCATCA
hsa_circ_0076177	GGGGCATCATCTGCTCAAGT	TCTGAATTGCGAACTTGCTGAA
hsa_circ_0051808	AGGGCCCCTTGCAAAGTAAT	CAGGAAGTCACAGAGTGCATCA
hsa_circ_0014355	TACAGGAGGAAAAGCAAGGCT	TTGTGCATGGCTAAAGACCGT
hsa_circ_0022417	ACCCCCATTCTTACTACTTTGAC	TGAAGGAAGATTCGGCCACC
hsa_circ_0001236	CTACCTGTGCAAAGCCAGAGC	CCTGCTTGAACTCGTGGGT
hsa_circ_0012265	GAGTATGGGAAAACCCGCCT	AGAATCATGGCGGAACAGGG
hsa_circ_0082734	TCAAGAATGAGAATGCCGGTG	TACGGAAAGTGACCCAGCAC
hsa_circ_0001136	AGAGGAGGAGAGGGGTTGTT	AGTTTTCTAATACCTTGAGCGTGA
hsa_circ_0091178	AACAAATCCGCTCAGGTGCT	AGGGTCCAGACTGCAAGAAC
linHIPK3	GACCTGAGGAGATCAAGCCG	ATTGGGGCCCATTCCTGAC
PINK1	CAAGAGAGGTCCCAAGCAAC	GGCAGCACATCAGGGTAGTC
miR-29a-5p RT stem-loop primer	CTCAACTGGTGTCGTGGAGTCGGCAATTCAGTTGAGTAACCGAT
miR-193b-5p RT stem-loop primer	CTCAACTGGTGTCGTGGAGTCGGCAATTCAGTTGAGTCATCTCG
miR-588 RT stem-loop primer	CTCAACTGGTGTCGTGGAGTCGGCAGTGCAGGGTCCGAGGTAT
U6	CTCGCTTCGGCAGCACA	AACGCTTCACGAATTTGCGT
circHIPK3 divergent primers	GGGTCGGCCAGTCATGTATC	ATGCAATCTGTTTCGCCACG
circHIPK3 convergent primers	GGAGAAGGTGACTATCAGTTCGG	ACGTGCCTCGACCAAGAAAA
circHIPK3.2	ACCCAGGAGCCTTGGAGTAT	GCACTACCCTTAGTGGGAGG
circHIPK3.3	TGCTCAGTTTGGTTGTGGTG	TCAGGGTCTCAGCTGGAGTAA
circHIPK3.4	ACTGCTCAGTTTGGTTGTGGT	TGCCTCATGCTCTTCCAATGT
circHIPK3.5	CTGCTCAGTTTGGTTGTGGTG	GCACTACCCTTAGTGGGAGGA
