# Supplementary material for: BMSC-Derived Exosomal CircHIPK3 Promotes Osteogenic Differentiation of MC3T3-E1 Cells via Mitophagy
Source: Int J Mol Sci. 2023 Feb 1;24(3):2785. doi: 10.3390/ijms24032785 (PMC9917928; doi:10.3390/ijms24032785)
Supplement: Supplementary file 1 [file ijms-24-02785-s001.zip › Table S2.xlsx]

## Sheet: Sheet1
Table S2. Sequences of specific siRNA targets
circHIPK3 siRNA-1	5'-GTGAGGCCATACCTGTAGTACC-3'
circHIPK3 siRNA-1	5'-ACTTGTGAGGCCATACCTGTA-3'
circHIPK3 siRNA-NC	5'-GCGATGTGGATTGAAGCG-3'
